# Supplementary material for: Insomnia treatment based on the regulation of the GABAergic system: traditional Chinese medicine perspectives and therapeutic approaches
Source: Front Neurosci. 2026 Jan 12;19:1670273. doi: 10.3389/fnins.2025.1670273 (PMC12833008; doi:10.3389/fnins.2025.1670273)
Supplement: Supplementary file 1 [file Table_1.XLSX]

## Sheet: Sheet1
5-HIAA	5-hydroxyindoleacetic acid
5-HT	5-Hydroxytryptamine
5-HT1AR	5-HT1A receptor
AAT	Aspartate aminotransferase
ACTH	Adrenocorticotropic hormone
AMPAR	α-Amino-3-hydroxy-5-methyl-4-isoxazolepropionic Acid Receptor
ATP	Adenosine Triphosphate
AVP	Arginine vasopressin
BDNF	Brain-derived neurotrophic factor
BDT	Baihe Dihuang Tang
BZD	Benzodiazepine
CAMK2/CaMKII	calcium/calmodulin-dependent protein kinase II
cAMP	cyclic adenosine monophosphate
CaV	Voltage-gated calcium channels
CCJT	Compound Chaijin Jieyu tablets
CNS	Central nervous system
CORT	Corticosterone
CREB	cAMP response element-binding protein
CRH	Corticotropin-releasing hormone
CRP	C-reactive protein
CUMS	Chronic unpredictable mild stress
DA	Dopamine
EAAT1	Excitatory amino acid transporter 1
EAAT2	Excitatory amino acid transporter 2
EAAT3	Excitatory amino acid transporter 3
EC50	Half-Maximal Effective Concentration
ECD	Extracellular domain
ERK	Extracellular signal-regulated kinase
GABA	Gamma-aminobutyric acid
GABAAR	GABAA receptor
GABAA-ρR	GABAA-ρ receptor
GABABR	GABAB receptor
GABARs	GABA receptors
GABA-T	Gamma-aminobutyric acid transaminase
GAD	Glutamic acid decarboxylase
GAD65	Glutamic Acid Decarboxylase 65-kDa Isoform
GAD67	Glutamic Acid Decarboxylase 67-kDa Isoform
GAT	Gamma-aminobutyric acid transporter
GAT-1	Gamma-aminobutyric acid transporter 1
GAT-3	Gamma-aminobutyric acid transporter 3
GDH	Glutamate dehydrogenase
GGE	Glycyrrhiza glabra ethanol extract
Gln	Glutamine
GLT-1	Glutamate transporter 1
Glu	Glutamate
GR	Glucocorticoid receptor
GS	Glutamine synthetase
HEK293T	Human embryonic kidney 293T
HPA axis	Hypothalamic-pituitary-adrenal axis
HWT	Huanglian Wendan Tang
ICD	Intracellular domain
ICR	Institute of Cancer Research
iGluRs	Ionotropic Glutamate Receptors
IL-1	Interleukin-1
IL-1β	Interleukin-1β
IL-6	Interleukin-6
IPSCs	Postsynaptic inhibitory currents
IPSP	Inhibitory post-synaptic potential
JuA	Jujuboside A
JuB	Jujuboside B
JWBXOL	Jiu Wei Bu Xue Oral Liquid
KAR	Kainic Acid Receptor
KM	KunMing
LC	Locus coeruleus
LDT	Laterodorsal tegmental area
LTP	Long-term potentiation
MAPK	Mitogen-activated protein kinase
MQAE	N-ethoxycarbonylmethyl-6-methoxyquinolinium bromide
MSZRD	Modified Suan Zao Ren Tang
MT	Melatonin
NE	Norepinephrine
NF-κB	Nuclear factor κB
NMDAR	N-Methyl-D-aspartate Receptor
non-REM	non-rapid eye movement
NOS	Naoxinshu Oral Solution
OS	Oxidative stress
OX2R	Orexin receptor 2
p38 MAPK	p38 mitogen-activated protein kinase
PA	Pachymic acid
PCPA	Para-Chlorophenylalanine
Pef	Perifornical area
PLP	Pyridoxal 5′-phosphate
PPT	Pontomesencephalic tegmental area
PV+/SST+	Parvalbumin-positive/Somatostatin-positive
PVN	Paraventricular nucleus
REM	Rapid eye movement
RORE	Retinoic acid-related orphan receptor response element
ROS	Reactive oxygen species
R-S	Radix Ginseng and Semen Ziziphi Spinosae drug pair
SAC	Shenmu Anshen Capsules
SCH50911	2-Morpholineacetic acid
SchB	Schisandrin B
SD	Sprague-Dawley
SNAT1	Sodium-Neutral Amino acid Transporter1
SNAT2	Sodium-Neutral Amino acid Transporter2
SNAT3	Sodium-Neutral Amino acid Transporter3
SNAT5	Sodium-Neutral Amino acid Transporter5
SOD	Superoxide dismutase
SPF	Specific Pathogen Free
SSA	Succinic semialdehyde
SSADH	Succinic semialdehyde dehydrogenase
SZRT	Suan Zao Ren Tang
TCA cycle	Tricarboxylic acid cycle
TCM	Traditional Chinese medicine
TMD	Transmembrane domain
TNF-α	Tumor necrosis factor-α
TrkB	Tropomyosin receptor kinase B
VFT	Vertical filament domain
VGAT	Vesicular GABA transporter
VGLUT	Vesicular glutamate transporter
VLPO	Ventrolateral preoptic area
ZYAD	Ziyin Yangxue Anshen Decoction
α-KG	α-ketoglutarate
